# Supplementary material for: Data on technopreneurial intention among male and female university students: A comparison
Source: Data Brief. 2020 Oct 20;33:106423. doi: 10.1016/j.dib.2020.106423 (PMC7572506; doi:10.1016/j.dib.2020.106423)
Supplement: Supplementary file 2 [file mmc2.xlsx]

## Sheet: Rawdata
Sex	I1	I2	I3	I4	I5	I6
1	4	3	3	1	1	1
1	2	2	4	4	4	4
1	5	4	5	4	4	4
2	5	5	6	6	6	6
2	5	5	5	5	5	6
2	4	4	4	4	4	4
2	5	5	5	6	6	6
1	5	5	5	6	6	6
2	6	6	6	6	7	5
1	6	6	6	6	7	5
2	5	4	5	4	4	4
2	6	7	6	6	6	6
2	6	5	6	6	4	6
2	4	5	4	5	5	4
2	2	3	2	2	3	2
1	4	4	4	4	3	4
1	4	5	4	4	4	4
2	4	1	3	3	3	3
1	5	5	5	5	5	5
1	5	5	5	6	5	6
2	6	6	6	6	6	6
1	7	6	5	6	5	6
2	5	4	4	4	4	4
2	4	4	4	5	4	4
1	3	3	3	3	3	3
2	4	1	1	1	1	1
2	6	4	4	4	5	4
2	4	4	5	5	4	5
2	4	4	4	4	4	5
2	6	7	4	4	6	7
1	4	2	2	6	2	2
2	3	3	3	3	3	3
1	5	5	5	5	5	5
2	5	4	5	6	5	5
2	4	4	4	4	4	4
1	6	6	5	5	5	5
1	4	4	4	5	4	3
1	6	5	5	6	6	6
2	7	7	7	7	7	7
1	6	5	5	5	6	6
2	1	1	7	7	7	1
1	4	5	5	5	4	4
1	5	5	5	5	5	5
1	5	5	5	5	5	5
2	6	6	6	6	6	6
2	5	4	4	4	4	4
2	5	3	5	5	4	5
2	6	5	5	5	6	6
1	5	5	5	5	5	5
2	6	4	5	5	5	5
2	6	6	6	5	6	5
2	7	7	6	6	6	7
2	4	4	4	4	4	4
2	5	5	5	5	5	5
2	5	5	5	5	5	5
2	7	7	7	7	7	7
1	5	5	4	5	5	5
2	3	4	5	3	4	5
1	4	2	2	2	2	2
2	4	3	3	3	3	3
1	6	4	4	4	5	4
2	4	4	5	5	4	5
1	4	4	4	4	4	5
2	6	7	4	4	6	7
1	4	2	2	6	2	2
2	3	3	3	3	3	3
2	2	2	4	4	4	4
1	4	3	3	1	4	1
2	5	4	5	4	4	4
1	5	5	6	6	6	6
2	5	5	5	5	5	6
1	4	4	4	4	4	4
1	6	5	5	6	7	6
2	5	6	5	7	6	6
2	6	6	6	6	6	5
2	6	6	6	6	6	5
2	5	5	4	5	4	5
1	5	4	4	4	4	3
2	6	6	7	7	6	7
1	2	2	4	4	4	4
2	4	3	3	2	2	2
2	4	3	3	2	2	2
2	5	4	5	4	4	4
2	5	5	6	6	6	6
2	5	5	5	5	5	6
1	4	4	4	4	4	4
1	5	5	5	6	6	6
2	5	5	5	6	6	6
2	5	5	5	5	5	5
1	5	5	5	5	5	5
1	6	6	6	6	7	5
2	6	6	6	6	7	5
1	5	4	5	4	4	4
2	6	7	6	6	6	6
2	6	5	6	6	4	6
1	4	5	4	5	5	4
2	2	3	2	2	3	2
2	4	4	5	5	4	5
2	4	4	4	4	4	5
2	6	7	4	4	6	7
2	4	3	3	2	2	2
1	2	2	4	4	4	4
1	5	4	5	4	4	4
2	4	2	2	6	2	2
2	3	3	3	3	3	3
2	5	5	5	5	5	5
2	5	4	5	6	5	5
2	4	4	4	4	4	4
2	6	6	5	5	5	5
2	5	4	4	4	4	4
2	5	5	5	5	5	5
2	4	6	5	6	6	6
2	3	3	3	3	3	3
2	4	4	4	4	4	3
1	2	2	2	2	2	2
2	6	5	5	4	6	6
2	6	3	3	5	6	6
2	6	6	6	6	6	6
2	1	1	1	1	1	1
2	2	2	2	2	2	2
2	4	5	6	7	2	3
1	6	5	5	6	5	6
2	7	6	6	6	6	6
2	5	6	6	5	6	6
2	7	7	7	5	5	5
2	6	6	7	6	7	6
2	6	5	6	6	5	6
2	6	6	6	6	6	6
1	6	6	5	6	7	5
1	6	5	5	5	6	5
1	6	6	6	5	5	5
1	5	5	5	5	5	4
1	3	3	3	3	3	3
2	5	2	3	3	3	3
2	6	6	7	7	7	5
2	1	1	1	1	1	1
1	5	5	5	6	5	6
1	6	6	6	6	6	6
2	5	5	5	4	5	6
2	6	6	6	6	6	6
2	6	5	5	6	5	6
2	5	5	5	6	4	4
1	6	5	6	5	6	5
1	5	6	5	5	6	5
2	5	5	5	6	6	6
2	5	5	5	5	5	4
1	5	5	5	5	5	5
1	7	6	6	7	6	7
1	6	6	5	5	5	6
2	6	6	6	5	6	5
2	6	5	6	6	5	5
1	6	6	6	6	7	7
2	6	6	6	6	6	6
1	5	5	5	5	5	5
2	6	6	6	6	6	5
2	5	4	6	4	5	4
1	4	3	3	3	3	3
2	4	2	2	2	2	2
1	3	4	5	3	4	5
1	5	5	4	5	5	5
1	5	4	5	4	4	4
1	5	5	6	6	6	6
1	5	5	5	5	5	6
1	4	4	4	4	4	4
2	6	6	6	6	6	6
2	5	5	5	5	5	5
1	6	6	6	7	7	5
2	5	4	5	4	4	4
1	6	6	6	6	7	5
2	4	3	2	1	1	1
2	2	2	4	4	4	4
2	6	6	7	7	6	7
2	5	4	4	4	4	3
2	4	3	3	3	3	3
1	3	4	5	3	4	5
1	4	2	2	2	2	2
2	5	5	4	5	5	5
1	6	6	6	6	6	6
1	5	5	5	5	5	5
2	5	5	5	5	5	5
2	4	4	4	4	4	4
2	7	7	6	6	6	7
2	7	6	6	5	6	6
1	6	4	5	5	5	5
2	5	5	5	5	5	5
1	6	5	5	6	5	6
2	7	6	6	6	6	6
2	5	6	6	6	6	6
2	7	7	7	5	5	5
2	2	2	2	3	3	3
2	6	3	3	5	5	6
1	6	6	6	6	6	6
1	1	1	1	1	1	3
2	6	6	6	6	6	6
2	6	6	6	6	6	6
1	6	6	6	6	6	5
1	5	4	6	4	5	5
2	4	4	4	4	4	4
1	6	6	6	6	6	6
2	6	6	6	6	7	7
2	6	5	6	6	5	5
1	6	6	6	6	6	6
2	6	6	5	5	5	6
2	7	6	6	7	6	7
2	5	5	5	5	5	5
2	5	5	5	5	5	4
1	5	5	5	6	6	6
2	5	6	5	5	6	5
1	6	5	6	6	6	5
2	5	5	5	6	5	5
2	6	5	5	6	5	6
1	6	6	6	6	6	6
2	5	5	4	4	5	6
2	6	6	6	6	6	6
2	5	5	5	6	5	6
2	1	1	1	1	1	1
2	4	4	4	4	4	4
1	4	4	4	4	4	4
2	4	4	4	4	4	4
1	4	4	4	4	4	4
2	3	3	3	5	5	5
2	5	5	5	5	5	5
1	5	5	5	5	5	5
1	6	6	6	6	6	6
1	6	6	7	7	7	5
2	4	4	4	4	4	4
1	4	4	4	4	4	4
2	4	4	4	4	4	4
1	3	3	3	5	3	3
1	5	5	5	5	5	5
1	4	4	4	4	4	5
2	3	3	3	3	3	3
1	3	4	4	4	4	4
2	4	4	4	4	4	4
1	3	3	3	3	3	3
1	4	4	4	4	4	4
2	6	6	6	5	5	5
1	4	4	4	4	4	5
1	3	3	3	3	3	3
2	2	2	2	2	2	2
2	4	4	4	4	4	4
2	5	5	5	6	5	6
2	3	3	3	3	3	3
1	3	3	3	3	3	3
2	5	5	5	5	5	5
1	6	5	5	5	6	6
2	3	3	3	3	3	3
1	6	6	5	6	7	6
2	6	6	6	5	5	5
1	6	6	6	6	6	6
2	3	3	3	3	3	3
1	3	3	3	3	3	3
2	3	3	3	3	3	3
2	4	4	4	3	3	3
1	5	5	5	5	5	5
2	4	4	4	5	4	5
2	2	2	2	3	3	3
2	3	3	3	3	3	5
2	4	4	4	5	4	5
2	4	4	4	5	4	5
2	6	6	6	6	6	6
2	6	6	6	6	6	6
2	6	6	7	6	6	6
2	4	4	4	4	4	4
2	4	4	4	6	5	5
1	5	5	6	5	6	5
2	6	6	6	6	6	5
1	6	5	6	6	6	6
2	4	4	4	4	4	5
2	4	4	5	4	4	5
2	3	3	3	3	3	3
2	1	1	1	1	1	1
2	4	4	4	5	4	5
1	4	5	5	4	5	5
1	4	4	4	4	5	5
2	4	4	4	4	4	6
1	5	5	5	5	5	5
1	3	3	3	3	3	3
2	2	2	2	2	2	2
1	3	3	3	3	3	3
2	6	5	5	5	6	6
2	5	5	5	5	5	5
1	3	3	3	3	3	3
2	6	6	7	6	7	6
2	6	6	6	6	5	5
2	6	6	6	6	6	6
2	6	5	6	6	6	6
2	4	4	4	4	4	4
1	3	3	3	3	3	3
2	4	4	4	4	4	4
1	5	4	5	4	4	4
2	4	2	2	6	2	2
2	3	3	3	3	3	3
1	5	5	5	5	5	5
1	5	4	5	6	5	5
1	4	4	4	4	4	4
2	6	6	5	5	5	5
1	4	4	4	5	4	3
2	6	5	5	6	6	6
1	4	4	4	4	4	4
1	4	4	4	4	4	4
1	6	6	6	6	6	6
2	5	5	5	5	5	6
2	5	5	5	5	5	6
2	5	5	5	5	5	6
2	6	6	6	6	7	5
1	4	4	4	3	4	5
1	5	5	5	5	5	5
1	4	4	4	5	4	5
2	6	5	6	6	6	6
1	5	5	5	5	5	5
2	7	7	7	7	7	7
1	5	5	4	5	5	5
2	3	4	5	4	4	5
1	4	2	2	3	2	2
1	4	3	3	3	3	3
1	6	4	4	4	5	4
1	4	4	5	5	4	5
2	4	4	4	4	4	5
1	6	7	4	4	5	7
1	4	2	2	6	2	2
2	6	6	6	6	7	7
2	6	5	6	6	5	5
2	6	6	6	6	6	6
2	6	6	5	5	5	6
2	7	6	6	7	6	7
1	5	5	5	5	5	5
1	5	5	5	5	5	4
2	5	5	5	6	6	6
2	5	6	5	5	6	5
2	6	5	6	6	6	5
2	5	5	5	6	5	5
1	4	4	4	5	4	5
2	6	6	6	6	6	6
1	5	5	4	4	5	6
2	4	4	4	4	4	4
2	5	5	5	6	5	6
2	4	3	3	5	1	1
2	2	2	4	4	4	4
1	5	4	5	4	4	4
2	5	5	6	6	6	6
2	5	5	5	5	5	6
2	4	4	4	5	4	4
2	6	4	5	5	5	5
1	6	6	6	5	6	5
1	5	5	6	6	6	5
2	4	4	4	4	4	4
2	5	5	5	5	5	5
1	5	5	5	5	5	5
1	6	6	6	6	6	6
1	5	5	4	5	5	5
2	3	4	5	3	4	5
2	4	2	2	2	2	2
1	4	3	3	3	3	3
2	5	5	5	5	5	5
1	5	5	5	5	5	5
2	6	6	6	6	7	5
2	6	6	6	6	7	5
1	5	4	5	4	4	4
2	6	7	6	6	6	6
1	6	5	6	6	4	6
